# Supplementary material for: Comparative genome analysis identifies few traits unique to the Escherichia coli ST131 H30Rx clade and extensive mosaicism at the capsule locus
Source: BMC Genomics. 2014 Sep 30;15(1):830. doi: 10.1186/1471-2164-15-830 (PMC4192283; doi:10.1186/1471-2164-15-830)
Supplement: Supplementary file 1 — Additional file 1: Excel spreadsheet showing all of the loci identified as unique to our E. coli ST131 strains by our pan-genome analysis. (XLSX 20 KB) [file 12864_2014_6511_MOESM1_ESM.xlsx]

## Sheet: Sheet1
Locus label	Gene name	Accession number
centroid_24082	Flagellar export protein FliJ	YP_ 006137319.1
centroid_24111	flagellar basal body-associated protein FliL	YP_006137345.1
centroid_15348	HP	YP_006141838.1
centroid_31178	HP	YP_006140981.1
centroid_15320	HP	YP_006139096.1
centroid_16303	Putative TRAP-type transport system	YP_006140118.1
centroid_20468	Putative phage tail protein PTP	YP_006139077.1
centroid_37714	HP	YP_003348574.1
centroid_21100	HP	YP_006139841.1
centroid_92180	HP	YP_006138463.1
centroid_32019	HP	YP_006138454.1
centroid_34817	HP	YP_002293511.1
centroid_92780	HP	YP_006139086.1
centroid_29292	HP	YP_006138557.1
centroid_32007	HP	YP_006138465.1
centroid_82289	Putative altronate hydrolyse (PAH)	YP_006137747.1
centroid_24504	Putative altronate hydrolyse (PAH)	YP_006137748.1
centroid_24000	Putative fimbrial usher protein (PFUP)	YP_006137236.1
centroid_35546	Sucrose operon repressor (SOR)	YP_670644.1
centroid_69872	Glycosyl hydrolase, Sucrose-6-phosphate hydrolase (S-6-PH)	YP_006139921.1
centroid_71285	Putative manganese transporter protein (mntH)	YP_006141326.1
centroid_18755	Flagellar hook protein (FHP)	YP_006137341.1
centroid_29649	HP	YP_006138914.1
centroid_82164	Transketolase	YP_006137619.1
centroid_23066	Ribose ABC transport ATP-binding component	YP_006137615.1
centroid_39946	Putative baseplate phage assembly protein (PBAP)	YP_006139083.1
centroid_33272	HP	YP_006137366.1
centroid_39971	HP	YP_008722088.1
centroid_67103	HP	YP_006137152.1
centroid_23723	HP	YP_006137366.1
centroid_19102	Flagellar motor protein (motA)	YP_001742390.1
centroid_92163	HP	YP_008721382.1
centroid_30405	HP	YP_008723083.1
centroid_239	Falgellar assembly protein FliH	CP006784.1
centroid_82288	Putative gluconate 5-dehydrogenase (PG5D)	YP_006137746.1
centroid_67710	Putative demethylmenaquinone methyltransferase (PDM)	YP_006137744.1
centroid_25685	HP	YP_006139098.1
centroid_83611	HP	YP_006141849.1
centroid_25661	HP	YP_006139076.1
centroid_29383	HP	YP_002292777.1
centroid_68972	HP	WP_001554155.1
centroid_34308	HP	WP_001531630.1
centroid_39984	HP	YP_008722100.1
centroid_3465	Putative phage DNA-packaging protein (Phage DNA-PP)	YP_006139087.1
centroid_91089	Falgellar protein FliS	YP_006137342.1
centroid_42743	HP	YP_006138449.1
centroid_4705	HP	YP_006137153.1
centroid_19083	Falgellar basel body rod protein FlgC	YP_001726316.1
centroid_29752	Putative bacteriophage lambda head decoration protein (BLHDP)	YP_006139089.1
centroid_11234	Putative DNA-binding protein (DNA-BP)	YP_006140930.1
centroid_24109	HP	YP_006137343.1
centroid_14081	Flagellar motor switch protein (FliN)	YP_006167278.1
centroid_34813	HP	YP_006139097.1
centroid_33222	Falgellar-hook basal body complex protein (FLlE)	YP_006137314.1
centroid_34291	HP	YP_006138445.1
centroid_22108	Putative permease	YP_006140852.1
centroid_10576	Putative replication protein P (PRPP)	YP_006141845.1
centroid_18855	Putative transport protein (PTP)	YP_006137103.1
centroid_34792	Putative phage tail sheath protein (PPTSP)	YP_006139078.1
centroid_16833	HP	YP_006140650.1
centroid_37776	Ribose ABC transporter ATP-binding component (Ribose ATP-bind co)	YP_006137613.1
centroid_24127	HP, type 1 restriction modification system, specificity subunit S	YP_003348238.1
centroid_81857	Putative glycosyltransferase (PGT)	YP_006137321.1
centroid_90982	Putative outer membrane protein (omp)	YP_006137235.1
centroid_86055	Putative type 1 fimbriae anchoring protein (fimD)	YP_006141432.1
centroid_92998	Putative molybdate metabolism regulator (PMMR)	YP_006139310.1
centroid_29737	HP	YP_008722053.1
centroid_33503	Falgellar M-ring protein (FliF)	YP_006137315.1
centroid_3844	Putative oxidoreductase (ORD)	YP_006137610.1
centroid_24075	Putative Flagellar motor switch protein (PFMSP)	YP_006137311.1
centroid_9932	HP	YP_006138455.1
centroid_27155	Putative transcriptional regulator (PTR)	YP_006140851.1
centroid_67711	Alcohol dehydrogenase (ADH)	YP_006137745.1
centroid_9922	HP	YP_006138446.1
centroid_8361	HP	YP_003348575.1
centroid_33515	Lateral flagellar chaperon protein FlgN-like	YP_008720325.1
centroid_3436	HP	YP_006141842.1
centroid_91474	Putative transcriptional regulator (PTR)	YP_006137743.1
centroid_32613	HP	YP_001742765.1
centroid_67290	Putative lateral flagellar hook assembly protein (PLFHAP)	YP_006137328.1
centroid_18750	Putative RNA polymerase sigma factor for flagellar operon (RNAPOL)	YP_006137346.1
centroid_6096	HP	YP_006139085.1
centroid_39980	Putative replication protein (PRP)	YP_006141844.1
centroid_18765	Falgellar basal-body rod protein (FlgF)	YP_006137331.1
centroid_82304	Transcriptional regulator of succinyl CoA synthetase operon (TRSCoA)	YP_006137761.1
centroid_27365	HP	YP_006141053.1
centroid_69020	Adenylosuccinate synthase (ADSS)	YP_006141843.1
centroid_14918	AraC family transcriptional regulator (AraC)	WP_001296050.1
centroid_27018	HP	YP_006140681.1
centroid_34807	HP	YP_006139092.1
centroid_29757	HP	YP_008722074.1
centroid_68331	HP	YP_006138458.1
centroid_38627	HP	YP_006137364.1
centroid_15349	HP	YP_006141837.1
centroid_81902	Putative phage integrase (PPI)	YP_006137368.1
centroid_82896	HP	YP_003349147.1
centroid_20507	HP	YP_006141846.1
centroid_9573	Anti-sigma-28 factor (AS28F)	YP_006137324.1
centroid_29781	HP	YP_006141840.1
centroid_19090	HP	YP_006137335.1
centroid_20505	HP	YP_006141848.1
centroid_24102	Flagellar hook-associated protein (FHAP)	YP_006137336.1
centroid_16115	PTS system, sucrose-specific IIBC component	YP_670642.1
centroid_26480	Maltoporin protein (MPP)	YP_006139919.1
centroid_33398	Putative glycosyl hydrolase (PPH)	YP_006137102.1
centroid_67730	Putative glycosyl hydrolase (PPH)	YP_006137763.1
centroid_2535	HP	YP_006140853.1
centroid_8303	Putative transcriptional regulator (PTR)	YP_006137617.1
centroid_84549	Fructokinase (FK)	YP_003350555.1
centroid_9611	HP	YP_006137365.1
centroid_34823	HP, antirepressor	YP_008722089.1
centroid_38568	Flagellar biosynthesis protein (FlhB)	YP_006137306.1
centroid_38574	HP	YP_006137313.1
centroid_82907	HP	YP_008721389.1
centroid_12469	HP	YP_006137698.1
centroid_27243	HP	YP_006140929.1
centroid_245	HP	WP_001531418.1
centroid_10531	HP	YP_006139073.1
centroid_23065	HP	YP_006137614.1
centroid_15304	Putative phage tail protein (PTP)	YP_006139080.1
centroid_9128	Transposase IS30	YP_008721392.1
centroid_68324	HP	YP_006138453.1
centroid_9926	HP	YP_003349153.1
centroid_3468	HP	YP_006139084.1
centroid_36304	HP	YP_006140680.1
centroid_25680	HP	YP_008722073.1
centroid_29782	HP	YP_006141839.1
centroid_19324	HP	YP_006137575.1
centroid_68999	HP	YP_008722077.1
centroid_81841	Lateral falgellar export/assembly FliQ-like protein (LFEP)	YP_001726334.1
centroid_17334	HP	YP_006141106.1
centroid_42732	HP	YP_006138459.1
centroid_39935	HP	YP_008722051.1
centroid_69012	HP	YP_006141850.1
centroid_29742	HP	YP_006139079.1
centroid_19913	HP	YP_006138460.1
centroid_12407	PTS system, fructose-specific IIABC components	YP_006137762.1
centroid_6770	HP	YP_006139974.1
centroid_13920	HP	YP_006137154.1
centroid_23067	Glycerol kinase (GK)	YP_006137616.1
centroid_23136	Chaperone protein (hscC)	YP_006137685.1
centroid_67323	HP	YP_006137363.1
centroid_3845	Putative oxidoreductase (ORD)	YP_006137611.1
centroid_29736	HP	YP_006139074.1
centroid_82163	Transketolase N-terminal section (TK)	YP_002383623.1
centroid_4877	Flagella basel body P-ring formation protein FlgA	YP_008720327.1
centroid_67582	Ribose ABC transporter permease component (RiboseABCTP)	YP_006137612.1
centroid_68323	Phage integrase	YP_006138452.1
centroid_9391	Dihydrodipicolinate synthase (DHDPS)	YP_006137151.1
centroid_20473	Putative baseplate assembly protein (PBAP)	YP_006139081.1

## Sheet: Sheet2
Gene catogery	Total number	Percentage						Gene catogery	Percentage
Falgellar proteins	18	12						Falgellar proteins	12
Transcriptional regulators	5	3.33333						Transcriptional regulators	3.33333
Hypothetical proteins	79	52.6667						Hypothetical proteins	52.6667
Phage proteins	8	5.33333						Phage proteins	5.33333
Hydrolyses	5	3.33333						Hydrolyses	3.33333
Transposes	1	0.666667						Transposes	0.666667
Fimbrial proteins	2	1.33333						Fimbrial proteins	1.33333
Metabolic proteins	16	10.6667						Metabolic proteins	10.6667
Replication proteins	2	1.33333						Replication proteins	1.33333
ATP-binding components	3	2						ATP-binding components	2
Permrases	2	1.33333						Permrases	1.33333
Miscellaneous	9	6						Miscellaneous	6
Total sequences	150
